# Supplementary material for: Comparative Study of the Preparation of High-Molecular-Weight Fibroin by Degumming Silk with Several Neutral Proteases
Source: Polymers (Basel). 2023 Aug 12;15(16):3383. doi: 10.3390/polym15163383 (PMC10459046; doi:10.3390/polym15163383)
Supplement: Supplementary file 1 [file polymers-15-03383-s001.zip]

Archive with 1 entries (1 files):
- polymers-2530477-supplementary.pdf
